# Supplementary material for: Sex Differences in the Prevalence of Chronic Pain in Mid-Life: A Systematic Review and Meta-Analysis
Source: Biomedicines. 2025 Oct 16;13(10):2523. doi: 10.3390/biomedicines13102523 (PMC12562057; doi:10.3390/biomedicines13102523)
Supplement: Supplementary file 1 [file biomedicines-13-02523-s001.zip]

Archive with 1 entries (1 files):
- biomedicines-3806099-supplementary.pdf
